# Supplementary material for: Molecular heterogeneity and early metastatic clone selection in testicular germ cell cancer development
Source: Br J Cancer. 2019 Feb 11;120(4):444–52. doi: 10.1038/s41416-019-0381-1 (PMC6461884; doi:10.1038/s41416-019-0381-1)
Supplement: Supplementary file 1 — Supplementary Table S1 [file 41416_2019_381_MOESM1_ESM.xlsx]

## Sheet: SampleTable
Samples used for targeted sequencing
	Target series	Code	Histology	Name	Tissue	Time Biopsy after diagnosis(month)	Duplicate analysis	Case	Tissue Origin	Tissue Dissection	ng input	SeqFile1	SeqFile2	SeqFusionFile
T618 series
	A	T618_Norm_52		Norm52	Normal tissue			T618	frozen	micro	7.26	T618_Norm52.bam
	A	T618_NAP_38		NAP38	Normal adjacent parenchyma		Y	T618	frozen	none	7.25	T618_NAP38.bam
	A+B	T618_NAP_71		NAP71	Normal adjacent parenchyma		Y	T618	frozen	none	7.25	T618_NAP71.bam		T618_NAP71_Fusion.bam
	A	T618_NS_30	NS	NS30	primary TGCT	0	Y	T618	frozen	none	10	T618_NS30.bam
	A	T618_NS_48	NS	NS48	primary TGCT	0	Y	T618	frozen	none	10	T618_NS48.bam
	A+B	T618_NS_75	NS	NS75	primary TGCT	0	Y	T618	frozen	none	10	T618_NS75.bam		T618_NS75_Fusion.bam
	A+B	T618_CIS_29	GCNIS	CIS29	primary TGCT	0		T618	frozen	micro	2.112	T618_CIS29.bam		T618_CIS29_Fusion.bam
	A+B	T618_BCI_28	BGCNIS	BCIS28	primary TGCT	0		T618	frozen	micro	2.166	T618_BCIS28.bam		T618_BCIS28_Fusion.bam
	A+B	T618_FCI_27	FGCNIS	FCIS27	primary TGCT	0		T618	frozen	micro	1.512	T618_FCIS27.bam		T618_FCIS27_Fusion.bam
T3209 series
	A	T3209_PBL_37		PBL37			Y	T3209	PBL	none	9.34	T3209_PBL37.bam
	A+B	T3209_PBL_70		PBL70			Y	T3209	PBL	none	9.34	T3209_PBL70.bam		T3209_PBL70_Fusion.bam
	A	T3209_NS_31	NS	NS31	primary TGCT	0	Y	T3209	frozen	none	10	T3209_NS31.bam
	A	T3209_NS_47	NS	NS47	primary TGCT	0	Y	T3209	frozen	none	10	T3209_NS47.bam
	A+B	T3209_NS_74	NS	NS74	primary TGCT	0	Y	T3209	frozen	none	10	T3209_NS74.bam		T3209_NS74_Fusion.bam
	A	T3209_EC_75	EC	EC75	primary TGCT	0		T3209	frozen	micro	0.726	T3209_EC75.bam
	A+B	T3209_EC_85	EC	EC85	primary TGCT	0		T3209	frozen	micro	4.74	T3209_EC85.bam		T3209_EC85_Fusion.bam
	A+B	T3209_EC_19	EC	EC19	primary TGCT	0		T3209	FFPE	macro	10.44	T3209_EC19.bam		T3209_EC19_Fusion.bam
	A+B	T3209_EB_26	EB	EB26	primary TGCT	0		T3209	frozen	micro	2.952	T3209_EB26.bam		T3209_EB26_Fusion.bam
	A+B	T3209_EB_87	EB	EB87	primary TGCT	0		T3209	frozen	micro	3.366	T3209_EB87.bam		T3209_EB87_Fusion.bam
	A+B	T3209_EB_22	EB	EB22	primary TGCT	0		T3209	frozen	micro	3.156	T3209_EB22.bam		T3209_EB22_Fusion.bam
	A+B	T3209_EB_23	EB	EB23	primary TGCT	0		T3209	frozen	micro	2.982	T3209_EB23.bam		T3209_EB23_Fusion.bam
	A+B	T3209_EB_24	EB	EB24	primary TGCT	0		T3209	frozen	micro	3.306	T3209_EB24.bam		T3209_EB24_Fusion.bam
	A+B	T3209_EB_25	EB	EB25	primary TGCT	0		T3209	frozen	micro	2.844	T3209_EB25.bam		T3209_EB25_Fusion.bam
	A+B	T3209_EB_33	EB	EB33	primary TGCT	0		T3209	frozen	micro	0.84	T3209_EB33.bam		T3209_EB33_Fusion.bam
	A	T3209_TE_72	TE	TE72	primary TGCT	0		T3209	frozen	micro	0.6798	T3209_TE72.bam
	A	T3209_TE_74	TE	TE74	primary TGCT	0		T3209	frozen	micro	0.462	T3209_TE74.bam
	A+B	T3209_TE_84	TE	TE84	primary TGCT	0		T3209	frozen	micro	8.1	T3209_TE84.bam		T3209_TE84_Fusion.bam
	A+B	T3209_TE_86	TE	TE86	primary TGCT	0		T3209	frozen	micro	5.598	T3209_TE86.bam		T3209_TE86_Fusion.bam
	A	T3209_CIS_73_1	GCNIS	CIS73	primary TGCT	0		T3209	frozen	micro	0.3498	T3209_CIS73_1.bam	T3209_CIS73_2.bam
	A+B	T3209_CIS_32	GCNIS	CIS32	primary TGCT	0		T3209	frozen	micro	0.342	T3209_CIS32.bam		T3209_CIS32_Fusion.bam
	A+B	T3209_YST_88	YST	YST88	primary TGCT	0		T3209	frozen	micro	4.356	T3209_YST88.bam		T3209_YST88_Fusion.bam
	A+B	T3209_YST_20	YST	YST20	primary TGCT	0		T3209	FFPE	macro	14.28	T3209_YST20.bam		T3209_YST20_Fusion.bam
T1382 series
	A	T1382_PBL_39		PBL39			Y	T1382	PBL	none	6.59	T1382_PBL39.bam
	A+B	T1382_PBL_72		PBL72			Y	T1382	PBL	none	6.59	T1382_PBL72.bam		T1382_PBL72_Fusion.bam
	A	T1382_NS_49	NS	NS49	primary TGCT	0	Y	T1382	frozen	none	10	T1382_NS49.bam
	A+B	T1382_NS_76	NS	NS76	primary TGCT	0	Y	T1382	frozen	none	10	T1382_NS76.bam		T1382_NS76_Fusion.bam
	A+B	T1382_EC_22	EC	EC22	primary TGCT	0		T1382	FFPE	macro	11.16	T1382_EC22.bam		T1382_EC22_Fusion.bam
	A+B	T1382_TE_21	TE	TE21	primary TGCT	0		T1382	FFPE	macro	16.9	T1382_TE21.bam		T1382_TE21_Fusion.bam
	A+B	T1382_MET_24	mTE	mTE24	RPLND L	4		T1382	FFPE	macro	13.24	T1382_mTE24.bam		T1382_mTE24_Fusion.bam
	A+B	T1382_MET_30	YST	YST30	paravertebral L	48		T1382	FFPE	macro	16.35	T1382_YST30.bam		T1382_YST30_Fusion.bam
	A+B	T1382_MET_17	YST	YST17	paravertebral L	48		T1382	FFPE	macro	13.76	T1382_YST17.bam		T1382_YST17_Fusion.bam
	A+B	T1382_MET_32	TE	TE32	lymphnodes thoracal	87		T1382	FFPE	macro	12.44	T1382_TE32.bam		T1382_TE32_Fusion.bam
	A+B	T1382_MET_33	YST	YST33	lymphnodes thoracal	87		T1382	FFPE	macro	12.64	T1382_YST33.bam		T1382_YST33_Fusion.bam
	A+B	T1382_MET_34	TE	TE34	lymphnodes thoracal	87		T1382	FFPE	macro	15.06	T1382_TE34.bam		T1382_TE34_Fusion.bam
	A+B	T1382_MET_35	YST	YST35	lymphnodes thoracal	87		T1382	FFPE	macro	13.02	T1382_YST35.bam		T1382_YST35_Fusion.bam
	A+B	T1382_MET_18	TE	TE18	lymphnodes thoracal	87		T1382	FFPE	macro	10.16	T1382_TE18.bam		T1382_TE18_Fusion.bam
T6107 series
	A	T6107_PBL_36		PBL36			Y	T6107	PBL	none	10.1	T6107_PBL36.bam
	A+B	T6107_PBL_69		PBL69			Y	T6107	PBL	none	10.1	T6107_PBL69.bam		T6107_PBL69_Fusion.bam
	A	T6107_NS_46	NS	NS46	primary TGCT	0	Y	T6107	frozen	none	10	T6107_NS46.bam
	A+B	T6107_NS_73	NS	NS73	primary TGCT	0	Y	T6107	frozen	none	10	T6107_NS73.bam		T6107_NS73_Fusion.bam
	A	T6107_EC_70	EC	EC70	primary TGCT	0		T6107	frozen	micro	0.627	T6107_EC70.bam
	A	T6107_EC_71	EC	EC71	primary TGCT	0		T6107	frozen	micro	0.9438	T6107_EC71.bam
	A+B	T6107_EC_80	EC	EC80	primary TGCT	0		T6107	frozen	micro	2.754	T6107_EC80.bam		T6107_EC80_Fusion.bam
	A+B	T6107_EC_21	EC	EC21	primary TGCT	0		T6107	frozen	micro	2.358	T6107_EC21.bam		T6107_EC21_Fusion.bam
	A+B	T6107_TE_81	TE	TE81	primary TGCT	0		T6107	frozen	micro	2.448	T6107_TE81.bam		T6107_TE81_Fusion.bam
	A+B	T6107_CIS_30	GCNIS	CIS30	primary TGCT	0		T6107	frozen	micro	1.092	T6107_CIS30.bam		T6107_CIS30_Fusion.bam
	A+B	T6107_FCI_31	FGCNIS	FCIS31	primary TGCT	0		T6107	frozen	micro	0.48	T6107_FCIS31.bam		T6107_FCIS31_Fusion.bam
	A+B	T6107_YS_40	YST	YST40	primary TGCT	0		T6107	FFPE	macro	12	T6107_YST40.bam
	A+B	T6107_MET_42	YST	YST42	lung right	195		T6107	FFPE	macro	14.32	T6107_YST42.bam
	A+B	T6107_MET_53	YST	YST53	lung right	195		T6107	FFPE	macro	20	T6107_YST53.bam		T6107_YST53_Fusion.bam
