# Supplementary material for: Molecular heterogeneity and early metastatic clone selection in testicular germ cell cancer development
Source: Br J Cancer. 2019 Feb 11;120(4):444–52. doi: 10.1038/s41416-019-0381-1 (PMC6461884; doi:10.1038/s41416-019-0381-1)
Supplement: Supplementary file 2 — Supplementary Table S2 [file 41416_2019_381_MOESM2_ESM.xlsx]

## Sheet: Sheet1
Oligo sequence (5' to 3')	Oligo name
CGGATGGCCCCATCAC	CG01F
ACTAACCATGCTCTGCCT	CG01R
CGGATGGCCCCATCAG	CG01MF
CCCTCCTTGCCTTCCT	CG02F
CAGCTGGTTCTCCTCCT	CG02R
AGCAGCTGGTTCTCCTGC	CG02MtR
CCTTCCTCGGTCCCCTG	CG03F
CTTCTCTCTGTTTCCCGCC	CG03R
CCTTCCTCGGTCCCCct	CG03MtF
CAGAGACTGGAGGCACAC	CG04F
TCCTCCTCGTCGTCACT	CG04R
CAGAGACTGGAGGCACAA	CG04MtF
GCCTCCACATCTTTGGACTA	CG05F
GGTGATTCTGCCAGTACTCA	CG05R
GGTGATTCTGCCAGTACTCC	CG05MtR
CGGGCTTCCCCCGCC	CG06F
CCGCAACACCACGCT	CG06R
CGGGCTTCCCCCGCA	CG06MtF
CATATGATTTGCAGTCCACGA	CG07F
ATCACACATCTGCTACCCT	CG07R
CATATGATTTGCAGTCCACGt	CG07MtF
CCCATCCCAGGACCCTT	CG08F
TGGCTTGTCCCGGAGC	CG08R
TGGCTTGTCCCGGAGt	CG08MtR
ACCAAACAGAACCCCTCA	CG09F
TCGTCGTCATCATCATCATCATC	CG09R
TCGTCGTCATCATCATCATCgc	CG09MTR
AGTCAGAAACGGGGACTTC	CG10F
GGAGGGGAACTGAGGAGATAA	CG10R
AGTCAGAAACGGGGACTTt	CG10MtF
ACCGGGACACGAACAC	CG11F
CCTGGCGGTTGTCTTT	CG11R
ACCGGGACACGAACAg	CG11MtF
GCAGGGTGTTCTGAAATGAAT	CG12F
CACCTCTCTCCCAAGTCT	CG12R
GCAGGGTGTTCTGAAATGAAc	CG12MtF
CATTGACGATGGCCCACTC	CG13F
CCAGCTCCTCTCCTCTTCT	CG13R
CATTGACGATGGCCCACTt	CG13MtF
GGAAGAAGGGACACTGGA	CG14F
ACTGTTTTAGAACAATTGGAGTT	CG14R
ACTGTTTTAGAACAATTGGAGTc	CG14MtR
TGATCCCTTTGCCCTGC	CG15F
AGTGAGTGTTGGGGGTATT	CG15R
GGCCGAGTGAATGATGT	CG15MtF
ACTCCTGGAAGTTGTAGCC	CG16F
CTCTGCCCTCCCCCTT	CG16R
ACTCCTGGAAGTTGTAGCt	CG16MtF
GAAGCAGCACAGTGGGA	CG17F
AGTGGGAGCCAGTTACG	CG17R
AGTGGGAGCCAGTTACa	CG17MtR
CTATTAAGATCATCAATAATTGCATC	CG18F
GAGCGAGAGAAGAAAGGA	CG18R
CTATTAAGATCATCAATAATTGCATg	CG18MtF
GGTGGCAGCGTTGTCC	CG19F
ATTGGTTGGTTGGTGTGG	CG19R
GGTGGCAGCGTTGTCa	CG19MtF
GATCCAGGTGACCGACTC	CG20F
GTCACATTTTCTCATCACTGCT	CG20R
GATCCAGGTGACCGACTt	CG20MtF
AGCTGCACGCTTCTCAGT	CG21F
AGGTGTGGTTTCTGCATAGGG	CG21R
AGCTGCACGCTTCTCAGc	CG21MtF
ATGCATGTAGATGTACTCCCG	CG22F
CTCATCCAGCCCTGTCTT	CG22R
ATGCATGTAGATGTACTCCCa	CG22MtF
CTCCCCCCACACATACAC	CG23F
GGAAGCTGCTGAGCCA	CG23R
GGAAGCTGCTGAGCCc	CG23MtR
CCTGCATTCACAACCCCT	CG24F
CGCGAGATCTTCGACCGCTA	CG24R
CGCGAGATCTTCGACCGCTg	CG24MtR
CTGTTCCCCACCATTCCT	CG25F
CCTTGACGTCCACTTCCTTC	CG25R
CCTTGACGTCCACTTCCTTa	CG25MtR
CCTAACAATGCCACTCTGTGA	CG26F
AACCAAAAAGCCAGCTAAACC	CG26R
CCTAACAATGCCACTCTGTGt	CG26MtF
CTCTTCCTCAAATTCTTTCCCT	CG27F
CTCGTCCTCCGACTTCAC	CG27R
CTCGTCCTCCGACTTCAt	CG27MtR
CTCCCCCAGAAGGTCAC	CG28F
GGAGGCAGTGGAAAGAGA	CG28R
CTCCCCCAGAAGGTCAa	CG28MtF
