# Supplementary material for: Molecular heterogeneity and early metastatic clone selection in testicular germ cell cancer development
Source: Br J Cancer. 2019 Feb 11;120(4):444–52. doi: 10.1038/s41416-019-0381-1 (PMC6461884; doi:10.1038/s41416-019-0381-1)
Supplement: Supplementary file 3 — Supplementary Table S3 [file 41416_2019_381_MOESM3_ESM.xlsx]

## Sheet: Sheet1
Target_Name	Genome_Version	Chr	Amplicon_Start	Insert_Start	Insert_Stop	Amplicon_Stop	Series	AmpliconSize	InsertSize
ID8	hg19	chr1	11288559	11288582	11288910	11288932	2	373	328
SNP001	hg19	chr1	11504991	11505013	11505219	11505242	1	251	206
SNP002	hg19	chr1	24882808	24882829	24883000	24883025	1	217	171
IDLD5L	hg19	chr1	29516052	29516080	29516400	29516426	2	374	320
IDLD5R	hg19	chr1	29680732	29680754	29681084	29681106	2	374	330
ID84	hg19	chr1	117617647	117617674	117617993	117618021	2	374	319
SNP003	hg19	chr1	193872979	193873002	193873204	193873231	1	252	202
SNP004	hg19	chr1	195048726	195048754	195048970	195048999	1	273	216
IDLD15L	hg19	chr1	196617230	196617260	196617571	196617601	2	371	311
IDLD15R	hg19	chr1	196629693	196629723	196630019	196630048	2	355	296
IDLD18L	hg19	chr1	200779367	200779390	200779714	200779741	2	374	324
SNP005	hg19	chr1	204323034	204323057	204323277	204323299	1	265	220
IDLD18R	hg19	chr1	204459580	204459602	204459907	204459932	2	352	305
SNP006	hg19	chr1	204977592	204977617	204977844	204977866	1	274	227
SNP007	hg19	chr1	210344805	210344832	210344938	210344967	1	162	106
SNP124	hg19	chr2	10136727	10136751	10136978	10137000	1	273	227
SNP125	hg19	chr2	12280310	12280332	12280561	12280584	1	274	229
SNP015	hg19	chr2	78023796	78023826	78024038	78024068	1	272	212
SNP009	hg19	chr2	129151155	129151185	129151406	129151429	1	274	221
SNP010	hg19	chr2	133014912	133014931	133015031	133015050	1	138	100
SNP011	hg19	chr2	133049865	133049895	133050024	133050053	1	188	129
SNP012	hg19	chr2	149915430	149915454	149915680	149915704	1	274	226
SNP013	hg19	chr2	154730880	154730904	154731114	154731144	1	264	210
ID312	hg19	chr2	179640708	179640734	179641056	179641081	2	373	322
IDLD121L	hg19	chr2	179974886	179974911	179975120	179975145	2	259	209
IDLD121R	hg19	chr2	180034100	180034122	180034400	180034429	2	329	278
IDLD125L	hg19	chr2	241758009	241758030	241758268	241758288	2	279	238
IDLD125R	hg19	chr2	241760498	241760520	241760714	241760739	2	241	194
SNP016	hg19	chr3	13679521	13679550	13679759	13679789	1	268	209
SNP017	hg19	chr3	179465472	179465496	179465716	179465745	1	273	220
SNP018	hg19	chr3	190341120	190341142	190341368	190341390	1	270	226
ID505	hg19	chr3	197409984	197410006	197410321	197410343	2	359	315
SNP019	hg19	chr4	38990167	38990192	38990306	38990331	1	164	114
SNP020	hg19	chr4	48174078	48174100	48174323	48174345	1	267	223
IDLD157L	hg19	chr4	93331284	93331306	93331619	93331642	2	358	313
IDLD157R	hg19	chr4	93598468	93598497	93598793	93598817	2	349	296
SNP021	hg19	chr4	117446248	117446277	117446484	117446514	1	266	207
IDLD159L	hg19	chr4	118510837	118510867	118511165	118511195	2	358	298
IDLD159R	hg19	chr4	129435885	129435915	129436235	129436259	2	374	320
SNP022	hg19	chr4	142001541	142001565	142001789	142001815	1	274	224
SNP023	hg19	chr4	167951802	167951831	167952053	167952076	1	274	222
SNP024	hg19	chr4	186628533	186628561	186628757	186628787	1	254	196
ID640	hg19	chr5	1473940	1473962	1474273	1474302	2	362	311
ID641	hg19	chr5	1489886	1489910	1490195	1490220	2	334	285
SNP025	hg19	chr5	5142216	5142240	5142466	5142490	1	274	226
SNP026	hg19	chr5	13773903	13773926	13774138	13774168	1	265	212
SNP027	hg19	chr5	150696409	150696432	150696657	150696680	1	271	225
SNP028	hg19	chr5	164368719	164368742	164368964	164368993	1	274	222
ID776	hg19	chr5	176917859	176917881	176918211	176918233	2	374	330
IDLD176L	hg19	chr6	15341390	15341418	15341735	15341764	2	374	317
IDLD176R	hg19	chr6	15423183	15423208	15423531	15423556	2	373	323
SNP029	hg19	chr6	26741930	26741954	26742170	26742199	1	269	216
ID799	hg19	chr6	31503935	31503957	31504281	31504309	2	374	324
SNP030	hg19	chr6	43749039	43749059	43749287	43749306	1	267	228
SNP031	hg19	chr6	86656548	86656576	86656792	86656821	1	273	216
SNP032	hg19	chr6	95066555	95066583	95066766	95066793	1	238	183
SNP033	hg19	chr6	103717987	103718009	103718182	103718208	1	221	173
SNP034	hg19	chr6	156304941	156304968	156305179	156305204	1	263	211
SNP035	hg19	chr6	162472146	162472168	162472398	162472420	1	274	230
ID908	hg19	chr7	2956869	2956891	2957209	2957232	2	363	318
SNP036	hg19	chr7	25194201	25194229	25194437	25194461	1	260	208
IDLD202L	hg19	chr7	69590260	69590288	69590601	69590623	2	363	313
SNP037	hg19	chr7	70737737	70737760	70737978	70738002	1	265	218
IDLD202R	hg19	chr7	70953926	70953951	70954272	70954299	2	373	321
SNP038	hg19	chr7	77818306	77818328	77818547	77818576	1	270	219
SNP039	hg19	chr7	79442627	79442656	79442846	79442875	1	248	190
SNP040	hg19	chr7	103372965	103372993	103373204	103373233	1	268	211
STRA8-1	hg19	chr7	135233776	135233805	135234108	135234138	2	362	303
STRA8-2	hg19	chr7	135256276	135256298	135256587	135256616	2	340	289
SNP041	hg19	chr7	155385289	155385311	155385521	155385543	1	254	210
SNP043	hg19	chr8	13016260	13016282	13016455	13016477	1	217	173
SNP044	hg19	chr8	32245403	32245431	32245654	32245677	1	274	223
SNP046	hg19	chr8	123806083	123806105	123806289	123806317	1	234	184
SNP047	hg19	chr9	17793723	17793753	17793964	17793993	1	270	211
SNP048	hg19	chr9	27203463	27203487	27203713	27203737	1	274	226
SNP049	hg19	chr9	73536350	73536379	73536598	73536622	1	272	219
SNP050	hg19	chr9	86093073	86093103	86093318	86093347	1	274	215
SNP051	hg19	chr9	105780498	105780525	105780651	105780679	1	181	126
SOHLH1-4	hg19	chr9	135697766	135697796	135698088	135698118	2	352	292
SOHLH1-6	hg19	chr9	135699977	135699999	135700224	135700252	2	275	225
SNP052	hg19	chr9	140777998	140778019	140778227	140778248	1	250	208
SNP053	hg19	chr10	12591625	12591648	12591876	12591898	1	273	228
SNP054	hg19	chr10	23297203	23297229	23297429	23297455	1	252	200
SNP055	hg19	chr10	25839245	25839272	25839480	25839507	1	262	208
SNP056	hg19	chr10	55725109	55725131	55725354	55725382	1	273	223
SNP057	hg19	chr10	95239035	95239057	95239252	95239278	1	243	195
SNP058	hg19	chr10	120873953	120873975	120874179	120874205	1	252	204
SNP059	hg19	chr10	134798338	134798362	134798592	134798612	1	274	230
SNP060	hg19	chr11	11338022	11338044	11338193	11338223	1	201	149
IDLD33L	hg19	chr11	27406926	27406948	27407198	27407228	2	302	250
IDLD33R	hg19	chr11	27407599	27407628	27407944	27407973	2	374	316
SNP061	hg19	chr11	48283900	48283922	48284144	48284173	1	273	222
SNP062	hg19	chr11	69976020	69976044	69976207	69976232	1	212	163
SNP121	hg19	chr11	75868067	75868087	75868296	75868317	1	250	209
SNP122	hg19	chr11	76421155	76421175	76421399	76421421	1	266	224
SNP123	hg19	chr11	79087124	79087148	79087375	79087398	1	274	227
SNP064	hg19	chr11	79851640	79851664	79851885	79851914	1	274	221
SNP065	hg19	chr11	118938218	118938240	118938473	118938492	1	274	233
SNP066	hg19	chr11	123468854	123468874	123469043	123469073	1	219	169
IDLD41L	hg19	chr12	206679	206704	207028	207051	2	372	324
IDLD41R	hg19	chr12	209940	209967	210292	210314	2	374	325
SNP067	hg19	chr12	6898305	6898330	6898553	6898579	1	274	223
SNP068	hg19	chr12	11904609	11904634	11904850	11904880	1	271	216
SNP069	hg19	chr12	25956391	25956413	25956616	25956644	1	253	203
SNP070	hg19	chr12	28345153	28345178	28345398	28345427	1	274	220
IDLD50L	hg19	chr12	29579807	29579835	29580150	29580172	2	365	315
IDLD50R	hg19	chr12	29584049	29584078	29584373	29584402	2	353	295
SNP071	hg19	chr12	40378569	40378599	40378812	40378842	1	273	213
SNP072	hg19	chr12	62387073	62387101	62387321	62387347	1	274	220
SNP073	hg19	chr12	122612535	122612557	122612765	122612795	1	260	208
IDLD62L	hg19	chr12	129335324	129335349	129335669	129335695	2	371	320
IDLD62R	hg19	chr12	129465330	129465354	129465682	129465704	2	374	328
IDLD63L	hg19	chr13	21464628	21464655	21464792	21464818	2	190	137
IDLD63R	hg19	chr13	21466236	21466258	21466521	21466551	2	315	263
SNP074	hg19	chr13	46752596	46752622	46752839	46752869	1	273	217
SNP075	hg19	chr13	79886510	79886539	79886720	79886750	1	240	181
SNP076	hg19	chr13	79935158	79935181	79935404	79935426	1	268	223
SNP077	hg19	chr13	110908896	110908924	110909148	110909170	1	274	224
SNP078	hg19	chr14	22392954	22392976	22393158	22393188	1	234	182
SNP079	hg19	chr14	33164933	33164957	33165182	33165205	1	272	225
SNP080	hg19	chr14	58055173	58055195	58055425	58055447	1	274	230
SNP081	hg19	chr14	94773252	94773279	94773502	94773526	1	274	223
SNP082	hg19	chr15	26037795	26037821	26037979	26038009	1	214	158
SNP083	hg19	chr15	60966834	60966862	60967044	60967066	1	232	182
SNP084	hg19	chr15	92562876	92562898	92563127	92563150	1	274	229
SNP085	hg19	chr16	4740403	4740422	4740541	4740561	1	158	119
SNP087	hg19	chr16	51795477	51795501	51795721	51795743	1	266	220
SNP088	hg19	chr16	70852162	70852184	70852378	70852403	1	241	194
SNP089	hg19	chr16	70926556	70926578	70926782	70926806	1	250	204
SNP090	hg19	chr16	80703840	80703862	80704073	80704098	1	258	211
SNP091	hg19	chr16	84462442	84462472	84462675	84462700	1	258	203
SNP092	hg19	chr17	10317691	10317721	10317940	10317965	1	274	219
SNP093	hg19	chr17	16846079	16846107	16846301	16846323	1	244	194
SNP095	hg19	chr17	70883373	70883398	70883623	70883647	1	274	225
SNP096	hg19	chr18	8299025	8299048	8299173	8299195	1	170	125
SNP097	hg19	chr18	10596742	10596764	10596964	10596997	1	255	200
SNP098	hg19	chr18	14960359	14960383	14960565	14960588	1	229	182
SNP099	hg19	chr18	43321288	43321313	43321537	43321562	1	274	224
SNP100	hg19	chr18	75147873	75147895	75148107	75148133	1	260	212
SNP101	hg19	chr19	7698684	7698705	7698915	7698938	1	254	210
SNP102	hg19	chr19	18357285	18357308	18357436	18357458	1	173	128
SNP103	hg19	chr19	33109911	33109934	33110161	33110185	1	274	227
SNP104	hg19	chr19	44331498	44331520	44331753	44331772	1	274	233
SNP105	hg19	chr19	58790608	58790629	58790854	58790882	1	274	225
SNP106	hg19	chr20	3527418	3527448	3527645	3527674	1	256	197
SNP107	hg19	chr20	24418406	24418432	24418651	24418677	1	271	219
SNP108	hg19	chr20	36559190	36559212	36559339	36559361	1	171	127
SNP109	hg19	chr20	53267461	53267488	53267710	53267734	1	273	222
SNP110	hg19	chr20	60500515	60500535	60500755	60500780	1	265	220
SNP111	hg19	chr21	15649342	15649368	15649586	15649616	1	274	218
SNP112	hg19	chr21	22512468	22512499	22512628	22512660	1	192	129
SNP113	hg19	chr21	44141282	44141308	44141532	44141556	1	274	224
IDLD137L	hg19	chr21	47918105	47918127	47918443	47918468	2	363	316
IDLD137R	hg19	chr21	48082139	48082160	48082434	48082456	2	317	274
SNP115	hg19	chr22	19593272	19593291	19593514	19593534	1	262	223
ID3004	hg19	chr22	19620848	19620871	19621041	19621064	1	216	170
ID3005	hg19	chr22	19627315	19627345	19627564	19627589	1	274	219
SNP126	hg19	chr22	19682531	19682553	19682740	19682770	1	239	187
SNP116	hg19	chr22	20755136	20755159	20755385	20755410	1	274	226
ID3002	hg19	chr22	22015119	22015141	22015368	22015392	1	273	227
SNP127	hg19	chr22	22532556	22532582	22532802	22532830	1	274	220
SNP117	hg19	chr22	24159217	24159239	24159456	24159478	1	261	217
SNP118	hg19	chr22	25209610	25209632	25209849	25209871	1	261	217
SNP119	hg19	chr22	34256792	34256814	34257030	34257052	1	260	216
SNP120	hg19	chr22	44541224	44541246	44541422	44541444	1	220	176
Chim-1	hg19	chr1	7324203	7324229	7324554	7324576	2	373	325
ID0011	hg19	chr1	17019624	17019643	17019817	17019835	1	211	174
ID0012	hg19	chr1	17250730	17250750	17250953	17250973	1	243	203
ID13	hg19	chr1	17906832	17906855	17907143	17907169	2	337	288
ID2042	hg19	chr1	24389558	24389580	24389827	24389849	2	291	247
ID2043	hg19	chr1	25870129	25870153	25870442	25870463	2	334	289
ID26	hg19	chr1	41249682	41249700	41250017	41250038	2	356	317
ID0125	hg19	chr1	197372836	197372858	197373086	197373109	1	273	228
ID0128	hg19	chr1	201773173	201773200	201773384	201773411	1	238	184
ID0130	hg19	chr1	203704970	203704996	203705214	203705244	1	274	218
ID0134	hg19	chr1	208496702	208496724	208496929	208496955	1	253	205
ID1219	hg19	chr10	42970922	42970946	42971275	42971295	2	373	329
Chim-22	hg19	chr10	43575556	43575579	43575901	43575926	2	370	322
Chim-23	hg19	chr10	48480180	48480202	48480520	48480550	2	370	318
Chim-24	hg19	chr10	73822127	73822153	73822468	73822489	2	362	315
ID1274	hg19	chr10	114192090	114192120	114192431	114192453	2	363	311
Chim-25	hg19	chr10	124095928	124095950	124096262	124096287	2	359	312
HRAS-Q61	hg19	chr11	533760	533782	534080	534103	2	343	298
HRAS-G13	hg19	chr11	534294	534317	534636	534658	2	364	319
Chim-26	hg19	chr11	5443827	5443850	5444172	5444195	2	368	322
Chim-27	hg19	chr11	5602549	5602572	5602834	5602859	2	310	262
Chim-28	hg19	chr11	5809433	5809459	5809775	5809805	2	372	316
ID1291	hg19	chr11	6292457	6292483	6292807	6292829	2	372	324
ID1300	hg19	chr11	15843384	15843412	15843634	15843658	1	274	222
ID1303	hg19	chr11	19826442	19826464	19826689	19826715	1	273	225
ID1324	hg19	chr11	44840572	44840595	44840816	44840839	1	267	221
ID2138	hg19	chr11	61295528	61295550	61295865	61295887	2	359	315
ID1341	hg19	chr11	67132586	67132609	67132937	67132959	2	373	328
ID1343	hg19	chr11	67377599	67377626	67377950	67377973	2	374	324
ID1346	hg19	chr11	77141038	77141068	77141269	77141299	1	261	201
ID1347	hg19	chr11	78798654	78798676	78798884	78798906	1	252	208
ID1371	hg19	chr11	115613425	115613447	115613677	115613699	1	274	230
ID2144	hg19	chr11	117162470	117162492	117162822	117162844	2	374	330
ID2145	hg19	chr12	4408943	4408968	4409194	4409217	1	274	226
ID1381	hg19	chr12	6363661	6363682	6363761	6363785	1	124	79
ID1383	hg19	chr12	7646449	7646479	7646635	7646662	1	213	156
ID1384	hg19	chr12	7917399	7917421	7917640	7917670	1	271	219
ID1392	hg19	chr12	21908375	21908399	21908603	21908632	1	257	204
Chim-30	hg19	chr12	24135085	24135115	24135430	24135458	2	373	315
ID1394	hg19	chr12	24517528	24517557	24517778	24517800	1	272	221
ID1395	hg19	chr12	24993700	24993726	24993947	24993974	1	274	221
ID1397	hg19	chr12	26891396	26891419	26891638	26891668	1	272	219
ID1398	hg19	chr12	27455977	27455999	27456201	27456224	1	247	202
ID2148	hg19	chr12	32446854	32446883	32447024	32447054	1	200	141
ID1399	hg19	chr12	34235517	34235546	34235731	34235753	1	236	185
ID1400	hg19	chr12	38465330	38465358	38465427	38465458	1	128	69
Chim-31	hg19	chr12	68508792	68508821	68509101	68509123	2	331	280
ID1426	hg19	chr12	70004348	70004370	70004694	70004722	2	374	324
ID1444	hg19	chr12	95300554	95300583	95300752	95300782	1	228	169
ID2157	hg19	chr13	39438468	39438490	39438794	39438824	2	356	304
Chim-34	hg19	chr13	52785646	52785673	52785779	52785806	2	160	106
ID1527	hg19	chr13	79189783	79189813	79190102	79190132	2	349	289
Chim-35	hg19	chr13	92920557	92920585	92920902	92920931	2	374	317
Chim-37	hg19	chr13	93888100	93888122	93888445	93888473	2	373	323
ID1570	hg19	chr14	23103567	23103589	23103773	23103796	1	229	184
ID1581	hg19	chr14	39244404	39244431	39244649	39244677	1	273	218
ID1584	hg19	chr14	41916117	41916141	41916349	41916379	1	262	208
ID1591	hg19	chr14	57244232	57244256	57244426	57244448	1	216	170
ID2163	hg19	chr14	62584207	62584229	62584346	62584369	1	162	117
ID1594	hg19	chr14	66029109	66029131	66029335	66029365	1	256	204
ID1598	hg19	chr14	79111482	79111505	79111734	79111756	1	274	229
ID1599	hg19	chr14	85571327	85571355	85571573	85571600	1	273	218
ID1602	hg19	chr14	88263351	88263373	88263588	88263610	1	259	215
ID1612	hg19	chr14	97553659	97553682	97553906	97553933	1	274	224
ID1613	hg19	chr14	101292278	101292300	101292581	101292603	2	325	281
ID1621	hg19	chr15	29908102	29908127	29908345	29908375	1	273	218
ID2167	hg19	chr15	57931545	57931573	57931731	57931753	2	208	158
ID1652	hg19	chr15	68479760	68479788	68480070	68480093	2	333	282
ID2169	hg19	chr15	70960587	70960615	70960889	70960919	2	332	274
ID1681	hg19	chr15	100122736	100122764	100122980	100123010	1	274	216
ID1683	hg19	chr16	103480	103500	103690	103713	2	233	190
ID2172	hg19	chr16	25160117	25160139	25160430	25160453	2	336	291
ID1713	hg19	chr16	34545526	34545548	34545777	34545799	1	273	229
ID1720	hg19	chr16	50707312	50707332	50707467	50707487	2	175	135
ID1727	hg19	chr16	58552713	58552740	58553063	58553087	2	374	323
ID1739	hg19	chr16	73126114	73126136	73126459	73126481	2	367	323
ID1740	hg19	chr16	73200110	73200137	73200357	73200384	1	274	220
ID1747	hg19	chr16	85045079	85045098	85045234	85045256	1	177	136
ID2180	hg19	chr16	87925313	87925333	87925573	87925593	2	280	240
ID1757	hg19	chr17	8783864	8783886	8784215	8784238	2	374	329
Chim-40	hg19	chr17	12895761	12895786	12896113	12896135	2	374	327
ID1785	hg19	chr17	39782486	39782513	39782785	39782806	2	320	272
ID2190	hg19	chr17	41246613	41246638	41246957	41246987	2	374	319
ID1792	hg19	chr17	48750740	48750762	48750889	48750911	2	171	127
Chim-41	hg19	chr19	3750584	3750606	3750904	3750934	2	350	298
ID1880	hg19	chr19	10609951	10609974	10610285	10610307	2	356	311
ID2200	hg19	chr19	14628728	14628749	14629005	14629024	2	296	256
Chim-42	hg19	chr19	15740186	15740208	15740409	15740439	2	253	201
ID1892	hg19	chr19	18410183	18410206	18410433	18410456	1	273	227
ID1902	hg19	chr19	36036649	36036671	36036989	36037014	2	365	318
ID1917	hg19	chr19	56131531	56131551	56131722	56131742	1	211	171
Chim-43	hg19	chr19	57983746	57983769	57984097	57984119	2	373	328
ID0164	hg19	chr2	2863844	2863870	2864088	2864118	1	274	218
ID0174	hg19	chr2	9537191	9537218	9537441	9537465	1	274	223
ID0175	hg19	chr2	9580393	9580421	9580634	9580659	1	266	213
ID0179	hg19	chr2	12258979	12259009	12259222	12259252	1	273	213
ID204	hg19	chr2	51254505	51254527	51254842	51254863	2	358	315
ID227	hg19	chr2	73899966	73899996	73900303	73900326	2	360	307
ID245	hg19	chr2	99977738	99977760	99978084	99978110	2	372	324
Chim-2	hg19	chr2	113820408	113820436	113820754	113820782	2	374	318
ID0275	hg19	chr2	140604745	140604775	140604933	140604963	1	218	158
ID0348	hg19	chr2	235941601	235941624	235941841	235941863	1	262	217
Chim-46	hg19	chr20	12223809	12223839	12224146	12224170	2	361	307
ID1936	hg19	chr20	18131308	18131335	18131651	18131680	2	372	316
DNMT3b-1	hg19	chr20	32769655	32769686	32770001	32770029	2	374	315
DNMT3b-2	hg19	chr20	32787444	32787471	32787795	32787818	2	374	324
DNMT3b-4	hg19	chr20	32798504	32798527	32798741	32798770	2	266	214
Chim-47	hg19	chr20	39414876	39414899	39415200	39415222	2	346	301
ID1957	hg19	chr20	47700484	47700510	47700832	47700858	2	374	322
ID1981	hg19	chr20	61287864	61287886	61288156	61288181	2	317	270
ID2014	hg19	chr22	20899839	20899869	20900085	20900113	1	274	216
ID3001	hg19	chr22	22027490	22027517	22027742	22027764	1	274	225
ID2015	hg19	chr22	29533223	29533245	29533473	29533496	1	273	228
ID2218	hg19	chr22	36537335	36537357	36537568	36537590	1	255	211
ID2021	hg19	chr22	43356036	43356061	43356283	43356310	1	274	222
ID2029	hg19	chr22	48201364	48201386	48201615	48201637	1	273	229
ID0363	hg19	chr3	17726360	17726386	17726601	17726631	1	271	215
ID0398	hg19	chr3	71141608	71141635	71141859	71141882	1	274	224
ID0405	hg19	chr3	79217172	79217194	79217424	79217446	1	274	230
ID2065	hg19	chr3	84687645	84687668	84687986	84688013	2	368	318
ID0437	hg19	chr3	117366117	117366147	117366361	117366390	1	273	214
Chim-4	hg19	chr3	121976333	121976361	121976679	121976707	2	374	318
FGFR3	hg19	chr4	1805888	1805911	1806236	1806261	2	373	325
ID0511	hg19	chr4	7436642	7436664	7436770	7436793	1	151	106
ID2072	hg19	chr4	24896437	24896459	24896680	24896706	1	269	221
Chim-5	hg19	chr4	87260670	87260693	87261013	87261043	2	373	320
ID2076	hg19	chr4	95191745	95191775	95192051	95192079	2	334	276
Chim-7	hg19	chr4	101107903	101107927	101108247	101108276	2	373	320
ID0584	hg19	chr4	118586773	118586798	118586989	118587019	1	246	191
ID0592	hg19	chr4	129228597	129228624	129228831	129228853	1	256	207
ID0604	hg19	chr4	149766335	149766357	149766538	149766568	1	233	181
ID0605	hg19	chr4	152595310	152595332	152595419	152595441	1	131	87
ID0621	hg19	chr4	168860394	168860419	168860642	168860668	1	274	223
Chim-8	hg19	chr5	33667534	33667562	33667883	33667908	2	374	321
ID0703	hg19	chr5	78712681	78712707	78712922	78712952	1	271	215
ID0749	hg19	chr5	131353434	131353456	131353647	131353669	1	235	191
Chim-9	hg19	chr5	134782302	134782324	134782650	134782672	2	370	326
Chim-10	hg19	chr5	150226482	150226504	150226722	150226750	2	268	218
ID0845	hg19	chr6	93823328	93823356	93823576	93823602	1	274	220
ID0885	hg19	chr6	149665660	149665683	149665889	149665917	1	257	206
ID0902	hg19	chr6	169422203	169422233	169422443	169422465	1	262	210
ID0945	hg19	chr7	55238643	55238668	55238894	55238917	1	274	226
ID0947	hg19	chr7	69572065	69572093	69572296	69572318	1	253	203
ID2106	hg19	chr7	100815563	100815585	100815910	100815932	2	369	325
ID2108	hg19	chr7	141967989	141968019	141968293	141968319	2	330	274
ID1016	hg19	chr7	153380902	153380927	153381127	153381157	1	255	200
Chim-14	hg19	chr8	5533518	5533541	5533773	5533803	2	285	232
ID1033	hg19	chr8	27321037	27321059	27321364	27321386	2	349	305
ID1048	hg19	chr8	41906142	41906164	41906486	41906516	2	374	322
ID1099	hg19	chr8	131171975	131172001	131172325	131172348	2	373	324
Chim-16	hg19	chr8	143987124	143987148	143987465	143987495	2	371	317
DMRT1-6	hg19	chr9	847768	847795	848112	848136	2	368	317
Chim-18	hg19	chr9	899954	899977	900294	900320	2	366	317
DMRT1-70	hg19	chr9	923620	923645	923972	923994	2	374	327
ID1109	hg19	chr9	2086755	2086777	2087101	2087129	2	374	324
ID1126	hg19	chr9	34996947	34996970	34997197	34997223	2	276	227
ID1153	hg19	chr9	104121115	104121140	104121264	104121290	1	175	124
ID1162	hg19	chr9	120004723	120004750	120004973	120004995	1	272	223
Chim-19	hg19	chr9	135770053	135770081	135770388	135770410	2	357	307
Chim-20	hg19	chr9	137653342	137653365	137653692	137653716	2	374	327
Chim-21	hg19	chr9	137688372	137688394	137688716	137688739	2	367	322
ID2031	hg19	chrX	595127	595149	595476	595498	2	371	327
ID2033	hg19	chrX	47483570	47483598	47483887	47483916	2	346	289
Chim-49	hg19	chrX	155009559	155009592	155009910	155009932	2	373	318
Chim-50	hg19	chrX	155228954	155228976	155229233	155229255	2	301	257
