# Supplementary material for: Molecular heterogeneity and early metastatic clone selection in testicular germ cell cancer development
Source: Br J Cancer. 2019 Feb 11;120(4):444–52. doi: 10.1038/s41416-019-0381-1 (PMC6461884; doi:10.1038/s41416-019-0381-1)
Supplement: Supplementary file 6 — Supplementary Table S6 [file 41416_2019_381_MOESM6_ESM.xlsx]

## Sheet: SNVverified
			Complete Genomics data								Annovar annotation											Alamut output February 2016
			hg18								hg19											Unknown	Del = deleted	Tol= tolerated	Pol= polymorphism	Ben= benign	Poss= possibly	Prob= probably damaging
IDLD	Tumor	Confirm.status	Chr	chromosome	begin	end	ref	A1Seq	RefSeq_ExonicFunc	UCSCKnownGene_Func	Chrom	Begin	End	Ref	Var	UCSC info	ACC	GS	Loc	NT	AA	Align GVGD	SIFT	Mutation_Taster	PolyPhen2	Splicing	Overall function	Summary Predict
8	T3209	Confirmed	1	chr1	11211330	11211331	C	G	nonsynonymous SNV		1	11288744	11288744	C	G		NM_004958	MTOR	exon19	c.3011G>C	p.C1004S	C0	Del	Caus	Ben	None		2
12	T618	Confirmed	1	chr1	17123448	17123451	AGG	-	nonframeshift substitution	exonic	1	17250861	17250864	CAGG	C		NM_014675	CROCC	exon3	c.244_246	p.Q82del	No	No	No	No	None		0
13	T618	Confirmed	1	chr1	17779631	17779632	C	T	ACCEPTOR	intronic	1	17907045	17907045	C	T		NM_018125	ARHGEF10L	intron1	c.-43-3C>T	Unknown	No	No	No	No	Unlikely	Unknown	0
2042	T618	Confirmed	1	chr1	24262284	24262285	TG	CT	nonframeshift substitution	exonic	1	24389697	24389698	TG	CT		NM_152372	MYOM3	exon32	c.3688_3689delinsAG	p.Q1230R	Unknown	Unknown	Unknown	Benign	none		0
26	T618	No evidence	1	chr1	41022561	41022562	C	A	synonymous SNV	exonic	1	41249975	41249975	C	A		NM_172163	KCNQ4	exon1	c.210C>A	p.G70G	No	No	No	No	None		0
84	T618	Confirmed	1	chr1	117419362	117419363	C	A	nonsynonymous SNV	exonic	1	117617840	117617840	C	A		NM_003594	TTF2	exon5	c.634C>A	p.H212N	C0	Del	Pol	Ben	None		1
131	T3209	Confirmed	1	chr1	203952275	203952276	T	A		UTR3	1	205685653	205685653	T	A	NUCKS1(NM_022731:c.*1755A>T)
134	T1382	Confirmed	1	chr1	206563548	206563549	G	A		intergenic	1	208496926	208496926	G	A	PLXNA2(dist=79261),MIR205HG(dist=1105242)
164	T618	Confirmed	2	chr2	2842985	2842996	AATGTACGTGT	-		intergenic	1	2863978	2863989	GAATGTACGTGT	G	TTC34(dist=157748),ACTRT2(dist=74057)
175	T6107	Confirmed	2	chr2	9498071	9498072	T	G	nonsynonymous SNV	exonic	2	9580621	9580621	T	G		NM_016207	CPSF3	exon8	c.762T>G	p.D254E	C0	Del	Caus	Poss	Acceptor possibly, but not observed.	Unknown	4
204	T3209	Confirmed	2	chr2	51108281	51108282	C	A	nonsynonymous SNV	exonic	2	51254778	51254778	C	A		NM_001135659	NRXN1	exon2	c.634G>T	p.G212C	C0	Del	Caus	Ben	Unlikely	Unknown	3
227	T3209	Confirmed	2	chr2	73753597	73753598	G	C		exonic	2	73900090	73900090	G	C	ALMS1P/ALMS1L	uc010yrl.2	ALMS1P	exon4	c.G129C	p.Q43H	Unknown	Unknown	Unknown	Prob	None		1
245	T1382	Confirmed	2	chr2	99344336	99344337	A	C	nonsynonymous SNV	exonic	2	99977905	99977905	A	C		NM_015904	EIF5B	exon4	c.541A>C	p.N181H	C0	Tol	Pol	Ben	None		0
275	T3209	Confirmed	2	chr2	140321298	140321299	C	T		intergenic	2	140604829	140604829	C	T	YY1P2(dist=948085),LRP1B(dist=384167)
312	T1382	Confirmed	2	chr2	179349139	179349140	A	T	nonsynonymous SNV	exonic	2	179640895	179640895	A	T		NM_003319	TTN	exon28	c.5558T>A	p.I1853N	Unknown	Unknown	Unknown	Prob	None		1
2065	T3209	Confirmed	3	chr3	84770517	84770517	A	T		ncRNA_exonic	3	84687827	84687827	A	T	LINC00971
437	T618	Confirmed	3	chr3	118848948	118848949	A	T		intergenic	3	117366259	117366259	A	T	LINC00901(dist=715174),IGSF11(dist=1253220)
505	T618	Confirmed	3	chr3	198894591	198894592	G	A	nonsynonymous SNV	exonic	3	197410195	197410195	G	A		NM_014687	KIAA0226	exon13	c.1963C>T	p.H655Y	C0	Tol	Unknown	Prob	Donor possibly		2
2076	T618	No evidence	4	chr4	95410936	95410936	A	G	nonsynonymous SNV	exonic	4	95191913	95191913	A	G		NM_001254949	SMARCAD1	exon3	c.226A>G	p.N76D	C0	Tol	Caus	Prob	None		2
584	T6107	Confirmed	4	chr4	118806384	118806385	G	C		intergenic	4	118586937	118586937	G	C	LINC01378
592	T6107	Confirmed	4	chr4	129448201	129448202	C	T		intergenic	4	129228752	129228752	C	T	PGRMC2(dist=18768),LOC100507487(dist=120419)
604	T3209	Confirmed	4	chr4	149985824	149985825	C	T		intergenic	4	149766375	149766375	C	T	NR3C2(dist=402703),LOC101927849(dist=309072)
621	T3209	Confirmed	4	chr4	169097105	169097106	A	C		intergenic	4	168860531	168860531	A	C	SPOCK3(dist=704790),ANXA10(dist=153157)
640	T1382	Confirmed	5	chr5	1527121	1527122	C	T	nonsynonymous SNV	exonic	5	1474122	1474122	C	T		NM_024830	LPCAT1	exon11	c.1129G>A	p.E377K	C0	Tol	Caus	Ben	None		0
641	T1382	Confirmed	5	chr5	1542949	1542950	C	G	nonsynonymous SNV	exonic	5	1489950	1489950	C	G		NM_024830	LPCAT1	exon4	c.517G>C	p.V173L	C0	Del	Caus	Ben	None		2
749	T618	Confirmed	5	chr5	131381455	131381456	G	T		intergenic	5	131353557	131353557	G	T	ACSL6(dist=5796),IL3(dist=42790)
752	T3209	Confirmed	5	chr5	140679055	140679058	ATG		nonframeshift deletion	exonic	5	140698872	140698874	ATG	-		NM_005642	TAF7	exon1	c.738_740del	p.I247del	Unknown	Unknown	Unknown	Unknown	None	Unknown	0.5
776	T3209	Confirmed	5	chr5	176850729	176850730	G	A	nonsynonymous SNV	exonic	5	176918124	176918124	G	A		NM_005451	PDLIM7	exon6	c.422C>T	p.P141L	C0	Del	Caus	Ben	None		2
799	T1382	Confirmed	6	chr6	31612142	31612143	G	T		ncRNA_exonic	6	31504164	31504164	G	T	SNORD117
812	T6107	Confirmed	6	chr6	39264846	39264847	A	G			6	39156869	39156869	A	G	7SK(dist=1383311),TENM2(dist=291848)	NM_003740	KCNK5	UTR3	c.*1797T>C								0
814	T6107	Confirmed	6	chr6	43950486	43950487	G	A		intergenic	6	43842509	43842509	G	A	VEGFA(dist=88286),LINC01512(dist=16256)
845	T3209	Confirmed	6	chr6	93880182	93880183	A	G		intergenic	6	93823462	93823462	A	G	CASC6(dist=1423316),EPHA7(dist=126278)
902	T6107	Confirmed	6	chr6	169164180	169164181	G	A		intergenic	6	169422256	169422256	G	A	SMOC2(dist=353582),LOC101929504(dist=153143)
908	T6107	Confirmed	7	chr7	2923555	2923556	T	C	ACCEPTOR	intronic	7	2957030	2957030	T	C			CARD11				No	No	No	No	????
920	T6107	Confirmed	7	chr7	22127266	22127267	A	G		UTR3	7	22160742	22160742	A	G	RAPGEF5(NM_012294:c.*1282T>C)
936	T3209	Confirmed	7	chr7	44774857	44774860	CTC			UTR3	7	44808333	44808335	CTC	-	ZMIZ2(NM_001300959:c.*1111_*1113delCTC,NM_031449:c.*1111_*1113delCTC,NM_174929:c.*1111_*1113delCTC)
945	T618	Confirmed	7	chr7	55206207	55206208	A	G		UTR3	7	55238714	55238714	A	G	EGFR(NM_201284:c.*477A>G)
2108	T1382	Confirmed	7	chr7	141614639	141614639	C	T		ncRNA_exonic	7	141968156	141968156	C	T	TRY2P
1016	T618	Confirmed	7	chr7	153011959	153011960	C	T		intergenic	7	153381027	153381027	C	T	LINC01287(dist=271708),DPP6(dist=203155)
1033	T1382	Confirmed	8	chr8	27377188	27377189	C	T	nonsynonymous SNV	exonic	8	27321272	27321272	C	T		NM_000742	CHRNA2	exon6	c.688G>A	p.E230K	C55	Del	Caus	Prob	None		4
1048	T1382	Confirmed	8	chr8	42025494	42025495	A	G	nonsynonymous SNV	exonic	8	41906338	41906338	A	G		NM_006766	KAT6A	exon3	c.158T>C	p.L53S	C0	Tol	Unknown	Prob	None		1
1099	T618	Confirmed	8	chr8	131241347	131241348	C	G	nonsynonymous SNV	exonic	8	131172166	131172166	C	G		NM_001247996	ASAP1	exon13	c.933G>C	p.Q311H	C15	Del	Caus	Prob	None		4
1109	T6107	Confirmed	9	chr9	2076938	2076939	G	A	synonymous SNV	exonic	9	2086939	2086939	G	A		NM_139045	SMARCA2	exon18	c.2637G>A	p.L879L	No	No	No	No	None		0
1126	T618	Confirmed	9	chr9	34987070	34987086	ATCCCTTTGCCCTGCA	-	frameshift substitution	exonic	9	34997070	34997086	GATCCCTTTGCCCTGCA	G	frameshift last exon	NM_001135005	DNAJB5	exon4	c.1077_1093G	p.Nfs??	Unknown	Unknown	Unknown	Unknown	None	Truncation	1
1152	T6107	Confirmed	9	chr9	102679349	102679350	C	T		intergenic	9	103639529	103639529	C	T	MURC(dist=288860),LPPR1(dist=151502)
1219	T1382	Confirmed	10	chr10	42291112	42291113	G	A		ncRNA_exonic	10	42971107	42971107	G	A	LINC00839
1274	T618	No evidence	10	chr10	114182264	114182265	C	T	nonsynonymous SNV	exonic	10	114192275	114192275	C	T		NM_022494	ZDHHC6	exon9	c.950G>A	p.R317H	C0	Tol	Caus	Ben	Acceptor possibly		2
1291	T3209	Confirmed	11	chr11	6249244	6249245	C	G	nonsynonymous SNV	exonic	11	6292669	6292669	C	G		NM_176875	CCKBR	exon5	c.1240C>G	p.R414G	C0	Del	Pol	Poss	Unlikely	Unknown	3
1300	T618	Confirmed	11	chr11	15800100	15800101	C	A		intergenic	11	15843525	15843525	C	A	LOC102724957(dist=116611),SOX6(dist=144470)
2138	T1382	No evidence	11	chr11	61052155	61052155	C	T	nonsynonymous SNV	exonic	11	61295579	61295579	C	T		NM_001252065	SYT7	exon6	c.655G>A	p.G219S	C0	Tol	Caus	Ben	None		1
1341	T618	Confirmed	11	chr11	66889362	66889363	T	A	nonsynonymous SNV	exonic	11	67132787	67132787	T	A		NM_001166212	CLCF1	exon3	c.468A>T	p.E156D	C0	Tol	Pol	Ben	None		0
1343	T618	Confirmed	11	chr11	67134423	67134424	G	A	ACCEPTOR	intronic	11	67377848	67377848	G	A		NM_007103	NDUFV1	intron4	c.511-4G>A	Unknown	No	No	No	No	Unlikely		0
2144	T1382	Confirmed	11	chr11	116667899	116667899	C	T		ncRNA_exonic	11	117162689	117162689	C	T	BACE1-AS
2145	T618	Confirmed	12	chr12	4279349	4279349	C	T	synonymous SNV	exonic	12	4409088	4409088	C	T		NM_001759	CCND2	exon5	c.783C>T	p.Y261Y	No	No	No	No	None		0
1381	T1382	Confirmed	12	chr12	6233973	6233974	G	A		intergenic	12	6363713	6363713	G	A	CD9(dist=16276),PLEKHG6(dist=55889)
1384	T618	Confirmed	12	chr12	7808867	7808868	G	C		upstream	12	7917601	7917601	G	C	NANOGNB
1392	T6107	Confirmed	12	chr12	21799765	21799766	G	T		intergenic	12	21908499	21908499	G	T	LDHB(dist=97710),KCNJ8(dist=9390)
2148	T1382	Confirmed	12	chr12	32338258	32338258	C	T	nonsynonymous SNV	exonic	12	32446991	32446991	C	T		NM_001003398	BICD1	exon3	c.490C>T	p.R164W	C0	Del	Caus	Prob	None		3
1399	T618	Confirmed	12	chr12	34126914	34126915	A	T		intergenic	12	34235648	34235648	A	T	ALG10(dist=54412),NONE(dist=NONE)
1400	T3209	Confirmed	12	chr12	36751639	36751640	G	A		intergenic	12	38465373	38465373	G	A	NONE(dist=NONE),ALG10B(dist=245184)
1426	T618	Confirmed	12	chr12	68290760	68290761	C	T	nonsynonymous SNV	exonic	12	70004494	70004494	C	T		NM_201550	LRRC10	exon1	c.125G>A	p.R42H	C0	Del	Caus	Prob	None		3
1444	T1382	Confirmed	12	chr12	93824792	93824793	C	T		intergenic	12	95300662	95300662	C	T	KRT19P2(dist=71858),NDUFA12(dist=64442)
2157	T1382	Confirmed	13	chr13	38336642	38336642	C	T	nonsynonymous SNV	exonic	13	39438642	39438642	C	T		NM_207361	FREM2	exon16	c.7882C>T	p.R2628W	C0	Del	Unknown	Prob	None		2
1527	T3209	Confirmed	13	chr13	78087956	78087957	T	A	nonsynonymous SNV	exonic	13	79189956	79189956	T	A		NM_024546	RNF219	exon6	c.1940A>T	p.Q647L	C0	Del	Caus	Prob	None		3
1584	T1382	Confirmed	14	chr14	40986017	40986018	A	C		intergenic	14	41916268	41916268	A	C	LOC644919(dist=306017),LRFN5(dist=160496)
1591	T3209	Confirmed	14	chr14	56314142	56314143	C	T		intergenic	14	57244390	57244390	C	T	TMEM260(dist=128158),OTX2(dist=23035)
2163	T618	Confirmed	14	chr14	61654031	61654031	C	T		ncRNA_exonic	14	62584278	62584278	C	T	LINC00643
1598	T3209	Confirmed	14	chr14	78181405	78181406	C	T		exonic	14	79111653	79111653	C	T	NRXN3(NM_004796:c.-5915C>T)	uc010asv.1	NRXN3	exon2	c.C231T	p.S77S					none?		0
1599	T3209	Confirmed	14	chr14	84641217	84641218	A	G		intergenic	14	85571465	85571465	A	G	NONE(dist=NONE),LINC00911(dist=288758)
1602	T3209	Confirmed	14	chr14	87333236	87333237	G	C		intergenic	14	88263484	88263484	G	C	LOC283585(dist=874385),GALC(dist=135874)
1612	T3209	Confirmed	14	chr14	96623633	96623634	C	T		intergenic	14	97553881	97553881	C	T	LINC00618(dist=142150),LOC101929241(dist=371272)
1613	T3209	Confirmed	14	chr14	100362238	100362239	C	T		upstream	14	101292486	101292486	C	T	MEG3
1621	T6107	Confirmed	15	chr15	27695575	27695576	A	C		intergenic	15	29908284	29908284	A	C	FAM189A1(dist=45357),TJP1(dist=83287)
2167	T3209	Confirmed	15	chr15	55718943	55718943	G	C	nonsynonymous SNV	exonic	15	57931651	57931651	G	C		NM_001285900	GCOM1	exon10	c.1027G>C	p.E343Q	C0	Tol	Unknown	Prob	Unlikely	Unknown	2
1652	T618	Confirmed	15	chr15	66266982	66266983	A	C	nonsynonymous SNV	exonic	15	68479929	68479929	A	C		NM_016166	PIAS1	exon14	c.1712A>C	p.D571A	C0	Tol	Caus	Ben	None		1
2169	T6107	Confirmed	15	chr15	68747805	68747805	C	G	nonsynonymous SNV	exonic	15	70960751	70960751	C	G		NM_018003	UACA	exon16	c.2272G>C	p.D758H	C0	Tol	Caus	Poss	None		2
1683	T1382	Confirmed	16	chr16	43537	43538	C	A	stopgain	exonic	16	103538	103538	C	A		NM_016310	POLR3K	exon1	c.49G>T	p.G17X	Unknown	Unknown	Unknown	Unknown	None	Truncation	5
2172	T3209	Confirmed	16	chr16	25067778	25067778	G	A		ncRNA_exonic	16	25160277	25160277	G	A	LCMT1-AS2
1713	T6107	Confirmed	16	chr16	34403165	34403166	A	T		intergenic	16	34545665	34545665	A	T	UBE2MP1(dist=140903),LINC01566(dist=52122)
1720	T1382	Confirmed	16	chr16	49264857	49264858	A	T	nonsynonymous SNV	exonic	16	50707357	50707357	A	T		NM_182854	SNX20	exon4	c.911T>A	p.I304N	C0	Tol	Pol	Ben	None		0
1727	T1382	Confirmed	16	chr16	57110401	57110402	A	G	nonsynonymous SNV	exonic	16	58552901	58552901	A	G		NM_024860	SETD6	exon8	c.1318A>G	p.I440V	C0	Tol	Caus	Prob	None		2
1739	T1382	Confirmed	16	chr16	71683808	71683809	G	T		ncRNA_exonic	16	73126308	73126308	G	T	HCCAT5
1740	T6107	Confirmed	16	chr16	71757747	71757748	A	G		intergenic	16	73200247	73200247	A	G	C16orf47(dist=21901),LINC01568(dist=220457)
1747	T618	Confirmed	16	chr16	83602606	83602607	T	A		UTR5	16	85045106	85045106	T	A	ZDHHC7(NM_017740:c.-20882A>T,NM_001145548:c.-20882A>T)
2180	T1382	Confirmed	16	chr16	86482959	86482959	C	T	nonsynonymous SNV	exonic	16	87925458	87925458	C	T		NM_001739	CA5A	exon6	c.721G>A	p.E241K	C55	Del	Caus	Prob	None		4
1757	T3209	Confirmed	17	chr17	8724791	8724792	G	A	synonymous SNV	exonic	17	8784067	8784067	G	A		NM_001251852	PIK3R5	exon18	c.1374C>T	p.S458S	No	No	No	No	None		0
1785	T1382	Confirmed	17	chr17	37036290	37036291	G	T		ncRNA_exonic	17	39782765	39782765	G	T	KRT42P
2190	T1382	Confirmed	17	chr17	38500329	38500329	T	C	nonsynonymous SNV	exonic	17	41246803	41246803	T	C		NM_007300	BRCA1	exon10b	c.745A>G	p.T249A	C0	Tol	Unknown	Ben	None		0
1792	T3209	Confirmed	17	chr17	46105823	46105824	C	T	ACCEPTOR	intronic	17	48750825	48750825	C	T		NM_003786	ABCC3	intron17	c.2415-5C>T	Unknown	Unknown	Unknown	Unknown	Unknown	Unlikely		0
1874	T3209	Confirmed	19	chr19	6331233	6331234	C	T		UTR3	19	6380234	6380234	C	T	GTF2F1(NM_002096:c.*58G>A)
1880	T618	Confirmed	19	chr19	10471099	10471100	G	A	nonsynonymous SNV	exonic	19	10610100	10610100	G	A		NM_203500	KEAP1	exon2	c.610C>T	p.R204W	C15	Del	Caus	Prob	None		4
2200	T6107	No evidence	19	chr19	14489962	14489962	T	C	nonsynonymous SNV	exonic	19	14628962	14628962	T	C		NM_006145	DNAJB1	exon1	c.200A>G	p.Y67C	C25	Del	Caus	Ben	None		3
1892	T618	Confirmed	19	chr19	18271324	18271325	G	T		intergenic	19	18410325	18410325	G	T	MIR3188(dist=17354),LSM4(dist=6715)
1902	T1382	Confirmed	19	chr19	40728655	40728656	G	A	nonsynonymous SNV	exonic	19	36036816	36036816	G	A		NM_032635	TMEM147	exon2	c.104G>A	p.C35Y	C0	Del	Caus	Prob	None		3
1936	T618	Confirmed	20	chr20	18079497	18079498	G	T	stopgain	exonic	20	18131498	18131498	G	T		NM_020536	CSRP2BP	exon3	c.412G>T	p.E138X	Unknown	Unknown	Unknown	Unknown	None	Truncation	5
1957	T618	Confirmed	20	chr20	47134109	47134110	A	T	DONOR	intronic	20	47700703	47700703	A	T		NM_001316	CSE1L	intron15	c.1619+4A>T	unknown	No	No	No	No	Likely affected		1
2211	T3209	Confirmed	20	chr20	47299375	47299376	GA	-	frameshift deletion	exonic	20	47865969	47865970	GA	-		NM_021035	ZNFX1	exon14	c.3592_3593del	p.S1198AfsX71	Unknown	Unknown	Unknown	Unknown	None	Truncation	5
1981	T1382	Confirmed	20	chr20	60758425	60758426	C	T	nonsynonymous SNV	exonic	20	61287981	61287981	C	T		NM_016354	SLCO4A1	exon2	c.175C>T	p.L59F	C0	Tol	Caus	Prob	None		2
2015	T1382	Confirmed	22	chr22	27863345	27863346	C	T	synonymous SNV	exonic	22	29533346	29533346	C	T		NM_001039570	KREMEN1	exon6	c.648C>T	p.C216C	No	No	No	No	Unlikely		0
2218	T618	Confirmed	22	chr22	34867337	34867337	G	C	nonsynonymous SNV	exonic	22	36537391	36537391	G	C		NM_145640	APOL3	exon3	c.1066C>G	p.L356V	C0	Tol	Pol	Prob	None		1
2031	T3209	Confirmed	X	chrX	515384	515385	G	A	nonsynonymous SNV	exonic	X	595385	595385	G	A		NM_006883	SHOX	exon3	c.310G>A	p.V104M	C0	Tol	Pol	Poss	None		1
2033	T618	Confirmed	X	chrX	47368742	47368743	C	A	nonsynonymous SNV	exonic	X	47483799	47483799	C	A		NM_002621	CFP	exon10	c.1285G>T	p.V429L	C25	Del	Caus	Ben	None		3
